# Supplementary material for: Internet use in old age predicts smaller cognitive decline only in men
Source: Sci Rep. 2020 Jun 2;10:8969. doi: 10.1038/s41598-020-65846-9 (PMC7265498; doi:10.1038/s41598-020-65846-9)
Supplement: Supplementary file 1 — Dataset 1. [file 41598_2020_65846_MOESM1_ESM.xlsx]

## Sheet: data
code	TMTA_wave1	TMTA_wave2	TMTB_wave1	TMTB_wave2	internet	sex	educ	firstjob	lastjob	leisure	diseases	age
1	NA	25	NA	60	3	1	1	1	1	8	1	65.076
2	72	52	91	108	4	1	1	1	1	10	2	65.5414
3	NA	53	NA	119	2	1	0	1	1	10	0	66.0917
4	NA	36	NA	NA	4	1	1	1	1	9	3	67.2197
5	58	49	116	127	1	1	0	1	NA	9	3	67.7399
6	NA	44	95	54	3	1	1	1	1	9	1	67.8494
7	50	47	207	82	NA	1	1	1	1	14	2	68.178
8	53	42	94	NA	3	1	1	1	1	14	7	67.2854
9	NA	42	NA	NA	3	1	0	1	1	8	3	67.9726
10	39	39	84	NA	2	1	0	1	1	10	3	68.4298
11	21	29	57	NA	0	1	0	1	1	8	2	67.9179
12	34	24	70	60	2	1	1	1	1	10	0	67.7372
13	65	70	NA	139	2	1	1	1	1	9	1	65.1718
14	NA	25	NA	NA	3	1	1	1	1	12	2	65.4784
15	49	31	NA	144	4	1	0	0	0	6	1	66.8556
16	NA	70	63	67	2	1	1	1	1	10	2	66.2122
17	NA	44	80	NA	3	1	1	1	1	8	2	68.6461
18	NA	NA	93	132	1	1	1	1	1	9	2	68.4353
19	59	33	80	47	1	1	0	1	1	12	1	66.4805
20	NA	43	NA	NA	2	1	0	1	1	5	3	67.2033
21	NA	NA	NA	88	2	1	1	1	1	12	0	65.8042
22	NA	60	70	NA	3	1	0	1	1	7	1	65.9959
23	32	34	62	67	1	1	0	1	0	11	5	68.7283
24	75	55	145	111	2	1	1	1	1	14	1	68.3641
25	NA	50	NA	NA	0	1	0	1	1	7	0	67.3347
26	70	13	100	NA	3	1	1	1	1	7	1	66.3135
27	33	46	NA	NA	1	1	1	1	NA	9	3	67.3593
28	47	42	87	91	0	1	0	0	0	7	1	68.8186
29	33	24	51	60	2	1	1	1	1	9	1	68.1725
30	36	121	66	NA	4	1	1	1	1	13	5	67.2717
31	NA	26	70	NA	3	1	1	1	1	10	2	65.9384
32	NA	49	261	NA	0	1	0	1	1	13	2	68.5613
33	47	40	98	NA	3	1	1	1	1	10	1	66.4394
34	NA	60	92	77	NA	1	1	1	1	3	4	66.4038
35	64	24	85	NA	3	1	1	1	0	12	1	67.0418
36	50	48	NA	NA	0	1	0	1	1	10	0	66.8528
37	50	55	98	NA	NA	1	0	1	0	11	2	68.9008
38	53	59	NA	199	4	1	0	0	1	8	2	68.2409
39	NA	25	88	59	3	1	1	1	NA	11	1	65.7604
40	65	32	135	78	2	1	1	1	1	13	3	67.9562
41	NA	62	277	NA	0	1	0	0	0	9	4	68.8268
42	42	35	80	69	4	1	1	1	1	8	3	67.6824
43	NA	47	65	NA	1	1	1	1	1	13	1	67.3511
44	NA	62	NA	NA	2	1	1	1	1	15	3	66.0999
45	37	39	100	93	3	1	1	1	1	11	2	66.2012
46	NA	56	90	NA	0	1	0	0	0	13	2	66.4531
47	75	90	116	185	NA	1	1	1	1	10	1	67.9042
48	NA	20	63	16	2	1	1	1	1	11	0	67.5428
49	NA	43	NA	NA	2	1	1	1	1	10	3	65.8207
50	NA	38	NA	86	3	1	1	1	0	11	3	67.6988
51	50	28	73	75	3	1	0	1	1	10	3	65.8261
52	65	55	NA	NA	1	1	0	1	1	10	1	69.2238
53	75	85	NA	NA	NA	1	0	0	1	8	3	67.1951
54	44	NA	93	82	3	1	1	1	1	10	2	66.7953
55	51	67	97	NA	3	1	0	1	0	12	4	66.5572
56	NA	37	65	84	0	1	1	1	NA	15	1	66.3847
57	79	59	153	NA	0	1	0	1	1	9	3	65.2375
58	33	40	NA	85	2	1	1	1	1	11	3	66.976
59	NA	48	90	NA	NA	1	1	1	1	12	0	67.2279
60	62	33	70	66	1	1	0	1	1	10	0	67.822
61	NA	79	NA	122	1	1	1	NA	NA	7	1	68.5695
62	44	109	93	81	2	1	0	1	1	14	0	65.3333
63	NA	80	NA	NA	0	1	0	0	0	7	4	65.5852
64	NA	65	NA	NA	NA	1	0	0	1	7	1	66.1273
65	92	51	128	137	3	1	1	1	1	11	1	68.5585
66	55	35	90	NA	3	1	1	1	1	9	1	66.8008
67	46	36	124	76	2	1	1	1	1	14	1	66.5517
68	37	42	NA	119	1	1	1	0	1	15	2	69.5715
69	48	50	113	113	2	1	0	1	1	10	3	69.4045
70	29	45	NA	NA	3	1	1	1	1	9	1	66.486
71	NA	102	NA	NA	0	1	1	1	1	7	1	68.8487
72	81	59	NA	103	0	1	0	1	0	15	4	65.6318
73	56	79	85	NA	2	1	1	1	1	13	1	66.1985
74	NA	35	88	74	3	1	0	1	0	11	0	64.6845
75	NA	49	117	148	2	1	0	0	1	7	1	67.3758
76	42	73	72	NA	4	1	0	0	0	12	4	66.0452
77	44	46	103	NA	3	1	1	1	1	17	1	65.2293
78	NA	49	72	NA	3	1	0	1	1	11	0	67.6441
79	NA	52	NA	128	0	1	0	0	NA	7	2	69.1718
80	34	26	92	NA	0	1	1	1	1	10	1	67.3265
81	28	45	84	114	4	1	0	1	1	13	2	67.3046
82	145	33	265	NA	2	1	1	1	1	13	1	65.9932
83	95	48	275	NA	0	1	0	1	1	12	0	65.6564
84	43	57	122	NA	2	1	0	1	1	15	0	65.5606
85	41	58	111	183	0	1	0	1	0	11	2	67.9151
86	30	35	95	84	0	1	1	1	1	16	0	69.1828
87	32	37	78	112	3	1	1	1	1	11	3	64.5394
88	37	42	NA	NA	2	1	0	0	0	16	2	64.5092
89	28	32	60	NA	2	1	1	1	1	10	1	68.5311
90	57	75	NA	163	1	1	0	1	1	8	0	67.8522
91	NA	65	80	NA	NA	1	0	1	1	13	1	68.9582
92	40	44	221	NA	2	1	0	1	1	9	1	66.4723
93	31	59	191	106	1	1	1	0	1	12	1	67.1376
94	NA	38	98	80	NA	1	0	1	1	14	0	69.5031
95	76	91	210	NA	NA	1	0	0	0	7	1	66.2396
96	49	45	124	102	4	1	1	1	1	8	4	66.0233
97	NA	43	90	80	NA	1	1	1	1	13	1	68.7283
98	NA	42	70	NA	1	1	0	1	1	14	0	66.2779
99	45	39	120	110	3	1	1	1	1	17	5	66.2177
100	NA	51	NA	NA	3	1	1	1	1	13	2	70.3053
101	NA	42	156	NA	0	1	0	0	0	6	2	69.3114
102	48	13	103	NA	2	1	1	1	NA	8	0	65.8097
103	38	54	76	NA	2	1	1	1	1	13	0	66.2615
104	NA	44	NA	77	1	1	0	1	1	8	2	66.9897
105	NA	45	NA	NA	2	1	1	1	1	13	4	66.4312
106	27	45	61	62	2	1	1	1	1	7	7	66.0342
107	26	NA	NA	72	NA	1	0	0	0	7	2	67.948
108	45	39	132	93	3	1	0	1	1	12	2	69.9138
109	49	49	103	NA	2	1	0	1	1	12	5	69.6071
110	48	42	80	NA	2	1	1	1	1	17	1	67.4251
111	35	36	90	NA	NA	1	0	1	NA	13	0	67.7016
112	42	41	75	NA	3	1	1	1	1	12	2	69.4319
113	30	33	NA	NA	0	1	0	0	0	14	1	67.4415
114	60	29	110	NA	0	1	0	NA	NA	3	NA	66.8172
115	44	34	75	NA	1	1	0	0	0	15	1	68.0301
116	35	33	53	81	3	1	NA	1	1	15	3	66.6968
117	40	56	149	NA	NA	1	0	1	0	9	3	68.4654
118	39	34	NA	80	3	1	0	1	1	14	1	65.8672
119	NA	26	NA	48	3	1	1	1	1	13	1	66.0534
120	47	36	145	87	0	1	0	0	0	8	4	66.5927
121	69	43	81	107	3	1	1	1	1	12	1	68.4928
122	NA	44	74	NA	3	1	0	1	1	14	1	66.026
123	52	65	76	116	1	1	1	1	1	6	0	65.7933
124	NA	39	NA	78	0	1	0	0	0	6	4	67.1677
125	51	38	102	72	3	1	1	1	1	14	1	67.3402
126	55	NA	90	121	2	1	1	1	1	15	0	65.7933
127	NA	49	84	65	2	1	0	1	1	13	5	68.1643
128	32	62	63	NA	2	1	1	1	1	11	1	66.5845
129	115	71	135	NA	0	1	0	1	1	8	2	69.7988
130	39	44	94	77	3	1	1	1	1	12	2	66.6119
131	NA	51	157	159	3	1	1	1	1	14	1	68.6982
132	43	37	113	NA	1	1	NA	1	1	10	0	69.0404
133	40	34	90	101	2	1	0	1	0	16	5	68.7255
134	39	37	142	NA	2	1	0	1	0	8	1	65.1663
135	NA	51	117	81	3	1	1	1	1	10	1	65.347
136	NA	32	NA	47	3	0	1	1	1	6	2	68.6982
137	NA	54	NA	140	3	0	1	1	1	10	0	68.9062
138	NA	58	104	11	2	0	1	1	1	11	2	65.6235
139	56	NA	160	108	0	0	0	0	1	10	2	68.345
140	NA	54	65	98	3	0	1	1	1	11	0	65.5387
141	NA	32	80	77	3	0	1	1	1	7	2	66.9706
142	NA	46	NA	86	3	0	1	1	1	10	2	69.2074
143	NA	55	123	114	3	0	1	0	1	13	0	66.9268
144	58	116	137	122	2	0	1	1	1	11	4	67.0609
145	NA	42	90	NA	4	0	1	1	1	11	5	65.8042
146	48	47	75	NA	3	0	1	1	1	6	0	68.6598
147	NA	24	NA	23	3	0	1	1	1	10	0	68.4791
148	100	58	190	102	NA	0	0	0	1	10	0	66.026
149	NA	87	NA	NA	2	0	0	1	1	9	2	68.7091
150	34	61	NA	NA	3	0	1	1	1	8	0	66.976
151	35	38	100	NA	3	0	0	0	1	7	0	67.4086
152	35	50	72	NA	4	0	1	1	NA	12	4	69.1389
153	NA	NA	NA	78	4	0	1	1	1	14	3	66.8309
154	64	48	110	94	2	0	0	0	0	13	2	66.8939
155	NA	45	116	86	2	0	1	1	1	9	3	66.9733
156	36	56	73	73	2	0	1	1	1	11	2	66.0726
157	50	50	105	99	NA	0	0	0	0	6	1	66.7899
158	30	50	NA	131	3	0	0	0	1	12	1	65.8563
159	59	54	118	188	NA	0	0	1	1	13	2	67.1704
160	NA	21	NA	46	3	0	1	1	1	10	2	65.9959
161	60	59	105	95	3	0	1	1	1	9	0	68.616
162	60	60	240	NA	NA	0	NA	0	1	9	3	67.8686
163	NA	35	NA	87	0	0	0	0	0	9	2	67.3183
164	NA	43	66	NA	2	0	0	0	0	11	0	68.8405
165	62	62	138	90	3	0	0	0	1	8	0	67.8658
166	NA	92	NA	117	4	0	1	1	1	6	1	67.551
167	52	76	81	74	3	0	0	0	1	9	1	67.0363
168	NA	40	90	NA	2	0	0	0	0	7	0	68.8433
169	NA	NA	NA	102	1	0	0	0	1	10	1	66.7871
170	NA	33	NA	51	2	0	1	1	1	12	1	68.9938
171	48	54	93	114	3	0	1	1	1	8	3	67.8494
172	NA	48	130	102	3	0	1	1	1	12	1	67.937
173	NA	29	98	91	0	0	0	1	1	13	1	65.974
174	30	32	67	60	1	0	1	0	1	13	2	67.4524
175	150	54	190	92	1	0	1	1	1	11	0	66.2752
176	63	70	133	NA	0	0	1	0	1	11	2	65.5578
177	NA	55	90	86	4	0	1	1	1	15	3	66.5681
178	33	35	NA	NA	0	0	1	0	0	9	1	65.7358
179	51	32	98	57	2	0	1	0	1	15	3	66.371
180	NA	28	75	NA	1	0	0	1	1	13	0	65.5688
181	NA	48	NA	NA	3	0	1	1	1	12	2	67.9535
182	NA	46	91	107	0	0	1	0	1	12	0	68.2793
183	NA	46	66	78	3	0	1	1	1	8	1	67.6715
184	83	38	119	NA	3	0	1	1	1	8	4	69.5414
185	70	34	90	70	3	0	0	1	1	11	2	67.5346
186	NA	35	104	NA	3	0	1	1	1	10	1	67.7728
187	NA	27	73	69	2	0	1	1	1	16	0	65.6756
188	NA	38	NA	81	3	0	1	1	1	11	3	64.7584
189	NA	34	65	77	2	0	1	1	1	12	1	68.553
190	96	37	79	NA	0	0	0	1	1	11	2	65.9904
191	45	44	63	75	0	0	0	0	0	8	1	67.5017
192	50	52	85	NA	0	0	1	1	0	12	2	67.4168
193	NA	50	NA	79	3	0	1	1	1	7	0	65.9055
194	NA	57	145	184	NA	0	0	0	0	8	1	68.5394
195	44	47	116	90	2	0	0	0	0	15	2	68.4353
196	45	31	NA	49	4	0	1	1	1	NA	1	69.0048
197	53	52	98	103	4	0	1	1	NA	5	0	69.2238
198	53	52	92	116	3	0	0	0	0	10	1	68.6543
199	30	27	55	47	3	0	1	1	1	14	0	66.0315
200	NA	42	70	69	3	0	1	1	1	13	2	65.8809
201	24	30	40	68	2	0	1	1	1	12	3	65.7769
202	20	24	29	30	3	0	1	1	1	9	0	64.8433
203	NA	34	NA	NA	1	0	0	0	0	10	2	66.4038
204	52	45	133	NA	2	0	0	0	0	8	4	69.3799
205	34	36	85	NA	2	0	1	1	1	7	2	68.2218
206	51	44	NA	NA	3	0	1	0	1	15	1	69.2074
207	42	46	108	NA	3	0	1	1	1	11	0	66.8611
208	45	35	105	NA	3	0	1	0	1	13	1	64.6872
209	24	98	120	141	2	0	0	0	1	10	0	66.7789
210	33	81	94	138	1	0	0	0	1	10	0	66.5927
211	84	72	NA	199	4	0	1	1	1	11	2	68.5886
212	34	24	47	46	3	0	1	1	1	14	2	69.0103
213	NA	86	137	NA	2	0	0	0	1	7	3	65.347
214	NA	36	67	89	4	0	0	1	1	11	1	68.2163
215	45	23	104	NA	3	0	1	1	1	12	0	64.6379
216	152	41	192	124	2	0	0	0	0	12	0	66.1958
217	39	51	NA	100	3	0	0	0	0	11	2	66.2669
218	40	56	107	NA	1	0	0	0	1	10	2	67.2991
219	NA	109	NA	138	0	0	0	0	0	4	3	66.204
220	36	49	114	NA	3	0	1	1	1	14	1	66.3546
221	NA	49	NA	94	3	0	1	1	1	12	0	67.2088
222	34	45	79	NA	3	0	1	0	1	15	1	67.3785
223	38	44	125	79	1	0	1	1	0	13	3	65.4839
224	35	81	NA	110	3	0	1	NA	NA	13	0	67.1841
225	NA	31	NA	NA	2	0	0	1	1	11	0	65.3032
226	26	46	74	119	2	0	1	0	1	13	0	64.9829
227	52	94	175	NA	0	0	0	1	1	7	1	68.4107
228	45	42	135	85	3	0	1	1	1	15	2	68.0958
229	35	33	95	78	2	0	1	1	1	10	1	67.9206
230	41	41	91	87	2	0	1	1	1	8	2	67.217
231	43	79	107	NA	3	0	1	1	1	9	1	65.4346
232	30	40	NA	NA	3	0	1	1	1	11	2	66.7351
233	56	59	76	120	3	0	1	1	1	12	2	64.4983
234	31	31	84	103	3	0	0	0	1	11	2	66.7159
235	46	53	86	100	3	0	1	1	1	12	3	67.9014
236	46	37	NA	99	0	0	0	1	1	10	2	69.859
237	31	41	74	NA	3	0	0	1	1	12	2	67.3018
238	NA	34	70	NA	3	0	0	1	1	14	1	68.3888
239	27	35	74	68	3	0	0	1	1	11	0	67.4825
240	28	44	50	77	3	0	1	1	1	10	4	68.0794
241	34	27	64	11	2	0	0	1	1	8	1	66.4613
242	47	61	106	113	2	0	1	1	NA	11	0	67.0554
243	41	58	77	105	3	0	1	0	1	12	2	66.2724
244	176	41	176	91	3	0	0	1	1	11	0	66.8693
245	43	NA	100	63	3	0	0	1	1	8	1	67.8987
246	19	40	65	78	3	0	0	0	0	11	4	68.7502
247	38	41	87	95	3	0	1	1	1	11	3	66.5489
248	NA	38	78	89	3	0	1	1	1	12	0	68.3203
249	39	39	125	149	1	0	0	1	1	9	1	66.653
250	50	41	60	63	3	0	1	1	1	7	3	69.3251
251	56	38	NA	71	3	0	0	1	1	11	2	66.8994
252	32	29	63	64	3	0	0	1	1	12	1	69.2676
253	42	61	110	95	1	0	0	1	1	9	3	65.8672
254	NA	37	NA	64	3	0	1	1	1	12	3	67.7125
255	45	35	68	NA	3	0	1	1	1	11	1	68.7693
256	44	35	75	92	3	0	1	0	1	11	2	65.9603
257	54	42	154	NA	2	0	0	1	1	10	2	68.5257
258	25	NA	80	79	3	0	1	1	1	14	0	69.963
259	71	70	NA	NA	3	0	1	0	1	10	1	68.742
260	NA	59	156	110	4	0	1	1	1	17	3	68.5421
261	NA	37	75	NA	2	0	0	1	1	17	1	65.7714
262	40	41	NA	99	2	0	1	1	1	15	4	70.2204
263	NA	45	65	NA	4	0	1	1	1	13	1	65.9083
264	40	41	122	103	2	0	1	1	1	14	0	66.4038
265	NA	59	71	NA	3	0	0	NA	1	9	2	66.0835
266	95	27	NA	NA	2	0	0	1	1	14	1	66.5708
267	95	80	NA	211	3	0	1	1	1	6	3	69.3114
268	79	69	164	NA	4	0	1	1	1	15	2	68.6982
269	NA	73	110	85	NA	1	0	1	1	14	1	73.5277
270	23	36	NA	NA	2	1	1	1	1	8	2	73.3361
271	31	35	81	81	3	1	1	1	1	12	4	72.0383
272	NA	70	115	152	2	1	1	1	1	12	0	70.8528
273	65	35	NA	86	3	1	0	1	1	13	6	72.1342
274	42	80	NA	NA	3	1	1	1	1	9	2	72.4463
275	33	45	90	86	0	1	0	1	1	12	2	73.4374
276	NA	63	NA	NA	3	1	1	1	1	14	1	70.8912
277	102	92	121	148	3	1	0	1	1	13	2	72.0164
278	NA	39	64	23	1	1	1	1	1	7	0	73.0815
279	NA	43	68	NA	2	1	0	0	0	12	1	71.3758
280	NA	36	127	132	3	1	1	1	1	8	1	70.538
281	95	35	116	NA	NA	1	1	NA	NA	11	2	71.6413
282	NA	39	NA	69	0	1	0	0	1	10	2	71.8631
283	32	51	NA	118	0	1	1	0	1	9	1	72.5421
284	54	44	75	80	2	1	1	1	1	10	1	71.6523
285	NA	55	100	98	0	1	1	1	1	14	0	72.4709
286	52	27	NA	67	1	1	0	1	0	10	2	70.2122
287	NA	55	NA	NA	0	1	0	0	0	10	3	72.9199
288	NA	33	114	NA	1	1	0	1	1	10	2	69.4319
289	NA	45	NA	125	2	1	0	0	1	9	3	69.4949
290	61	47	77	NA	NA	1	0	NA	1	9	3	74.3135
291	NA	41	NA	NA	0	1	1	1	1	12	1	71.4908
292	37	37	86	NA	1	1	1	0	1	10	4	70.5188
293	60	61	96	NA	2	1	0	0	0	12	1	71.614
294	56	41	197	NA	2	1	0	0	1	9	7	69.5113
295	NA	44	140	106	0	1	1	NA	NA	8	2	72.3285
296	NA	41	NA	NA	2	1	1	1	1	8	0	70.5572
297	68	55	NA	108	0	1	0	1	1	11	0	72.4819
298	69	49	130	NA	3	1	1	1	1	8	2	70.475
299	73	58	127	NA	2	1	1	1	1	11	0	72.0739
300	28	NA	52	137	0	1	0	0	0	12	1	70.0452
301	62	53	95	106	1	1	1	1	1	8	6	72.46
302	NA	104	NA	NA	0	1	1	1	1	8	3	74.3984
303	NA	70	NA	NA	0	1	0	1	1	8	2	70.3107
304	64	66	285	NA	3	1	0	0	1	8	1	72.5667
305	31	35	78	56	2	1	0	1	1	13	2	70.8474
306	63	64	NA	NA	2	1	0	0	0	13	0	71.1485
307	150	93	NA	221	NA	1	1	1	NA	7	2	74.3053
308	100	51	NA	84	0	1	1	1	1	10	1	71.2936
309	65	28	95	NA	2	1	1	1	1	12	0	70.6995
310	52	45	118	NA	0	1	0	1	1	11	2	71.9151
311	65	43	NA	NA	1	1	0	0	0	8	3	71.1348
312	60	50	105	NA	0	1	0	0	0	12	0	70.5188
313	69	43	NA	NA	0	1	1	1	1	10	3	70.5435
314	80	70	NA	NA	0	1	0	0	NA	12	1	72.0876
315	59	68	116	192	0	1	1	1	1	10	5	72.2546
316	52	61	80	88	2	1	1	1	1	10	3	71.2608
317	65	73	89	NA	2	1	0	1	1	13	3	71.8522
318	NA	77	NA	140	NA	1	0	0	1	5	1	72.9555
319	19	31	NA	122	NA	1	0	1	1	15	3	71.2717
320	50	47	NA	NA	2	1	0	0	1	8	0	72.7775
321	NA	51	NA	NA	1	1	1	1	1	11	2	70.4367
322	52	33	81	67	0	1	0	1	NA	10	0	73.3251
323	42	62	90	NA	1	1	1	1	1	9	1	72.4134
324	47	57	86	NA	0	1	0	1	1	10	1	69.6372
325	57	60	114	122	2	1	1	1	1	12	3	70.8611
326	48	38	110	111	3	1	1	1	1	11	0	72.6762
327	53	46	88	NA	1	1	0	0	1	12	1	71.6496
328	42	32	138	82	3	1	0	0	NA	14	0	70.6256
329	43	37	137	99	2	1	0	1	1	13	1	73.0486
330	50	43	100	NA	NA	1	0	0	0	9	3	74.4832
331	42	71	117	NA	2	1	1	1	1	10	1	70.2587
332	50	95	75	119	1	1	1	1	1	4	6	74.6256
333	44	NA	120	88	3	1	0	1	1	16	1	72.0986
334	48	NA	128	127	0	1	1	1	1	14	3	69.9083
335	NA	52	110	NA	3	1	1	1	1	8	2	71.7426
336	60	40	73	NA	3	1	0	1	0	8	2	70.9651
337	54	92	101	NA	0	1	0	1	1	9	5	72.9254
338	38	57	79	108	1	1	1	1	1	11	2	72.6023
339	38	50	78	70	0	1	0	1	1	5	1	70.8857
340	NA	117	NA	NA	0	1	1	1	1	11	4	73.4346
341	105	NA	75	77	3	1	0	1	NA	12	1	71.2936
342	30	41	133	101	0	1	0	1	1	4	1	71.8111
343	106	50	NA	NA	2	1	0	1	1	10	5	73.3005
344	NA	94	NA	168	0	1	0	0	0	14	2	71.217
345	60	67	NA	NA	NA	1	1	1	1	14	4	73.3634
346	49	80	NA	170	0	1	1	1	0	4	4	74.0726
347	89	46	210	NA	NA	1	0	0	1	5	2	71.1184
348	38	44	65	84	0	1	0	1	1	11	3	69.347
349	28	44	70	143	3	1	1	1	1	11	1	72.2108
350	35	38	115	82	3	1	1	1	1	13	1	70.7433
351	51	32	83	129	3	1	1	1	1	13	0	69.8836
352	57	67	114	NA	NA	1	0	0	0	11	1	69.8754
353	26	21	74	62	1	1	1	1	1	16	1	73.8097
354	34	30	NA	67	2	1	0	1	1	13	1	73.2101
355	42	60	NA	NA	0	1	0	1	1	9	1	72.0657
356	NA	34	53	87	3	1	0	1	1	10	3	70.0342
357	25	25	75	82	0	1	1	1	1	10	2	70.9158
358	49	33	97	NA	3	1	1	0	NA	16	1	70.3326
359	30	51	110	NA	2	1	0	1	0	14	0	70.3819
360	65	40	87	103	2	1	0	1	1	12	1	70.7515
361	31	49	87	NA	2	1	0	1	1	12	1	71.4086
362	52	43	104	NA	3	1	1	1	1	11	0	71.4004
363	125	48	NA	105	3	1	1	1	1	8	2	74.2067
364	49	NA	100	10	0	1	1	1	1	10	4	72.4709
365	38	53	66	NA	2	1	1	1	1	8	1	70.9487
366	NA	76	NA	NA	0	1	0	0	1	13	2	72.6215
367	NA	75	147	137	2	1	1	0	1	9	2	71.5975
368	NA	70	NA	NA	3	1	1	1	1	7	1	71.8932
369	54	82	167	NA	NA	1	1	1	1	9	5	71.7153
370	35	60	62	NA	3	1	1	0	0	8	1	71.4908
371	40	59	110	NA	2	1	0	0	0	14	3	71.2553
372	60	57	89	182	3	1	1	NA	NA	9	4	71.8658
373	53	64	NA	NA	3	1	1	1	NA	12	3	73.9357
374	76	55	113	NA	2	1	0	1	1	9	1	72.1971
375	52	37	125	NA	2	1	0	1	1	13	1	72.3751
376	45	35	108	73	1	1	1	1	1	8	2	71.9233
377	62	41	142	124	NA	1	1	1	1	10	2	72.3203
378	58	NA	133	106	3	1	0	1	1	15	3	73.7933
379	44	39	NA	NA	0	1	1	0	0	12	4	75.6194
380	120	59	170	NA	NA	1	0	1	1	7	3	75.2361
381	54	45	114	NA	2	1	1	1	1	10	3	75.5127
382	50	35	155	NA	3	1	0	1	1	13	0	76.1944
383	74	28	134	NA	3	1	0	1	1	12	0	70.1793
384	74	51	230	NA	NA	1	1	1	1	11	3	72.6653
385	NA	62	157	NA	3	1	1	1	1	12	1	74.2012
386	NA	69	NA	NA	2	0	1	1	1	11	0	73.588
387	NA	39	NA	NA	1	0	1	1	1	14	3	71.3101
388	70	68	111	109	2	0	1	1	1	13	1	73.1472
389	46	40	NA	143	1	0	0	0	0	12	2	71.0582
390	27	47	NA	118	3	0	0	0	1	13	2	73.4757
391	NA	58	NA	86	4	0	1	1	1	12	1	74.1656
392	NA	61	79	110	3	0	1	1	1	11	2	70.8693
393	32	34	NA	NA	3	0	1	1	1	14	2	71.3511
394	32	27	70	58	0	0	1	1	1	12	1	71.0582
395	NA	39	90	93	NA	0	0	0	1	7	1	71.5318
396	30	42	75	NA	3	0	1	0	1	11	2	70.1465
397	NA	40	NA	NA	3	0	1	1	1	13	1	70.8802
398	60	66	NA	138	2	0	1	0	1	9	4	74.4586
399	NA	61	84	71	3	0	1	1	1	8	1	71.4387
400	46	46	119	108	3	0	1	1	1	7	4	73.4648
401	38	44	81	61	3	0	1	1	1	8	1	71.5674
402	32	64	71	123	2	0	0	0	1	11	2	71.0746
403	NA	37	NA	83	3	0	1	0	1	9	1	71.0992
404	NA	78	190	158	3	0	1	0	1	12	3	71.3183
405	22	45	85	NA	0	0	1	1	1	13	2	73.4155
406	NA	80	125	NA	2	0	1	1	1	10	0	72.6982
407	29	32	NA	79	1	0	1	1	1	12	2	71.3374
408	31	32	60	53	3	0	1	1	1	11	1	74.0917
409	NA	44	NA	NA	2	0	1	NA	NA	8	NA	72.7611
410	NA	65	NA	71	2	0	1	1	1	11	2	72.1013
411	83	72	NA	NA	3	0	1	1	1	9	7	72.7255
412	68	44	NA	104	0	0	0	NA	1	11	5	70.6393
413	54	38	92	92	3	0	1	1	1	10	0	71.8549
414	NA	64	116	NA	NA	0	0	1	1	10	1	73.2402
415	NA	37	96	NA	3	0	1	1	1	13	3	73.0185
416	67	108	NA	NA	0	0	0	0	1	8	3	71.9425
417	36	43	61	75	3	0	1	1	1	13	0	73.4593
418	NA	31	82	61	2	0	1	1	1	12	2	70.9788
419	70	38	130	NA	3	0	0	0	0	12	1	72.1287
420	NA	27	NA	76	NA	0	1	0	1	8	2	71.0335
421	NA	67	84	NA	2	0	1	1	1	9	2	73.4921
422	NA	25	96	NA	2	0	1	1	1	13	3	73.1964
423	NA	37	NA	63	2	0	1	1	1	11	5	73.2348
424	NA	36	83	NA	0	0	0	0	0	12	2	71.5921
425	90	93	150	NA	NA	0	0	0	0	NA	2	72.6708
426	43	51	196	NA	4	0	1	1	1	10	3	73.6701
427	33	33	56	NA	4	0	1	1	1	17	1	73.974
428	NA	45	NA	NA	0	0	0	1	1	9	1	70.4038
429	90	69	210	279	0	0	0	0	0	8	0	71.5017
430	10	42	45	89	0	0	0	1	1	11	1	71.2361
431	38	41	78	NA	2	0	1	1	1	11	2	72.1232
432	156	82	142	NA	4	0	0	1	1	3	0	74.2204
433	20	43	65	107	1	0	1	1	1	9	2	71.707
434	55	49	70	125	2	0	0	0	1	8	1	69.8563
435	55	48	NA	NA	2	0	0	0	1	8	0	71.666
436	70	48	108	102	2	0	0	0	0	9	4	70.9678
437	72	51	150	NA	3	0	1	1	1	9	1	72.5339
438	81	78	NA	NA	2	0	0	0	0	10	2	73.2156
439	36	50	NA	112	2	0	1	1	1	13	5	72.9172
440	67	65	72	88	3	0	1	0	1	11	1	72.5311
441	29	28	71	76	3	0	1	1	1	13	0	71.7098
442	53	46	95	NA	0	0	0	1	1	11	1	73.2485
443	58	108	173	NA	3	0	1	0	1	11	1	73.7413
444	NA	58	100	106	0	0	0	1	1	13	0	70.5051
445	34	41	NA	79	3	0	1	1	1	15	2	69.8179
446	36	44	70	NA	3	0	1	1	1	9	4	70.0287
447	69	75	NA	NA	3	0	1	0	1	12	0	69.5962
448	43	65	85	NA	1	0	0	0	1	12	0	72.512
449	76	64	134	NA	NA	0	0	0	1	9	4	70.883
450	63	62	135	144	3	0	1	1	1	7	3	73.076
451	32	56	NA	NA	0	0	1	1	1	7	3	71.7317
452	59	64	91	108	2	0	0	0	1	8	1	73.5715
453	NA	57	88	NA	2	0	1	1	1	4	4	73.9548
454	NA	42	NA	150	3	0	0	0	0	11	4	72.8241
455	65	69	125	NA	1	0	0	1	1	12	1	71.6632
456	NA	26	196	133	3	0	1	1	1	12	2	72.4545
457	73	76	NA	NA	0	0	0	0	0	10	2	73.4374
458	NA	62	115	NA	NA	0	NA	0	1	13	0	71.8166
459	80	39	94	NA	3	0	0	0	1	8	2	72.3614
460	52	36	96	100	1	0	0	0	1	10	1	71.0062
461	36	56	NA	NA	3	0	1	1	1	6	0	70.1848
462	31	56	70	NA	3	0	1	1	1	9	1	72.2491
463	28	31	NA	126	2	0	1	0	1	9	0	70.8556
464	48	45	75	84	4	0	1	1	1	10	1	69.5222
465	34	38	66	NA	3	0	1	0	0	6	1	70.1985
466	105	86	NA	NA	3	0	0	1	0	9	2	73.525
467	69	66	158	NA	3	0	1	0	0	9	1	74.2368
468	20	33	120	60	3	0	1	1	1	11	0	71.0308
469	59	10	NA	12	3	0	0	1	1	13	0	70.9158
470	NA	38	NA	78	3	0	1	1	1	13	0	73.922
471	NA	39	113	NA	2	0	0	1	1	15	0	72.7584
472	38	37	80	76	3	0	0	1	1	9	1	70.6229
473	46	49	NA	NA	NA	0	1	0	0	5	1	72.961
474	NA	NA	NA	91	3	0	1	1	1	15	3	71.0856
475	45	52	70	91	3	0	1	1	1	11	2	74.3765
476	48	34	107	NA	3	0	0	0	1	11	0	75.0691
477	20	38	82	33	3	0	1	0	1	11	2	70.4285
478	64	70	226	NA	2	0	1	0	1	13	2	74.7844
479	73	38	135	127	1	0	1	1	1	7	1	72.7693
480	93	31	170	110	2	0	1	1	1	10	1	70.5681
481	123	66	NA	NA	4	0	1	0	1	9	0	75.3703
482	70	63	123	NA	3	0	1	1	1	12	3	73.5414
483	51	46	73	93	1	0	0	0	1	13	2	70.4778
484	NA	29	69	NA	3	0	1	1	1	13	0	74.2259
485	39	38	74	NA	3	0	1	1	1	10	4	70.8611
486	34	33	167	61	3	0	0	1	1	11	1	70.9377
487	32	43	61	64	3	0	0	1	1	7	2	75.9808
488	77	54	131	NA	3	0	1	1	1	9	2	70.9624
489	46	50	86	89	3	0	1	1	1	11	0	73.2074
490	92	77	254	NA	2	0	1	0	0	11	4	71.5455
491	45	31	80	84	2	0	1	1	1	11	1	72.3997
492	19	30	100	NA	3	0	1	1	1	12	0	71.5811
493	34	39	112	109	3	0	1	1	1	11	2	71.2005
494	NA	38	90	NA	3	0	1	0	1	14	2	71.165
495	61	53	201	NA	1	0	1	1	1	5	1	74.1054
496	47	36	108	NA	3	0	0	0	1	7	0	70.5818
497	30	43	NA	78	3	0	1	1	1	13	1	71.8084
498	43	85	112	NA	2	0	0	0	1	12	1	70.757
499	61	51	190	117	3	0	0	0	1	10	1	71.1513
500	NA	88	70	NA	2	1	1	1	1	12	1	75.6906
501	39	41	160	73	1	1	1	1	1	9	2	78.2231
502	21	33	64	63	2	1	0	0	0	11	3	78.5079
503	70	91	192	117	2	1	1	1	1	12	2	76.7365
504	45	40	93	84	3	1	1	1	1	13	2	76.2656
505	NA	61	90	99	0	1	1	1	1	8	3	75.6578
506	45	54	80	88	1	1	1	1	1	13	2	76.2053
507	NA	47	NA	NA	0	1	0	0	1	9	6	76.0849
508	36	43	63	NA	1	1	1	1	1	10	3	75.9507
509	42	44	75	NA	2	1	1	0	1	10	1	77.4812
510	NA	51	NA	127	0	1	0	0	0	11	1	75.4415
511	34	53	115	NA	2	1	0	0	1	11	3	75.8549
512	60	75	187	NA	4	1	1	1	1	10	1	79.05
513	40	35	140	NA	1	1	1	1	NA	11	2	76.0794
514	45	157	NA	NA	0	1	1	1	1	10	0	78.9076
515	43	82	NA	NA	2	1	1	1	1	12	0	78.4203
516	54	94	130	172	NA	1	1	1	1	8	1	77.399
517	30	50	105	NA	3	1	1	1	1	10	0	76.0739
518	43	44	180	NA	0	1	1	1	1	6	2	78.4285
519	40	56	NA	127	0	1	1	0	1	12	0	76.2437
520	34	61	NA	119	2	1	1	1	1	9	4	78.308
521	66	55	NA	NA	1	1	1	1	1	10	2	76.5311
522	NA	51	93	86	NA	1	1	1	1	10	1	76.293
523	39	48	97	87	2	1	1	NA	1	11	0	74.7159
524	92	114	175	NA	4	1	1	NA	NA	2	2	76.7255
525	150	74	195	131	0	1	NA	0	1	6	3	75.9945
526	70	96	NA	NA	0	1	0	1	1	5	7	78.3244
527	NA	46	87	NA	NA	1	0	0	0	11	6	76.2026
528	NA	54	99	122	NA	1	1	1	1	14	0	75.9069
529	52	51	137	NA	NA	1	0	0	0	13	3	74.8747
530	70	59	140	78	3	1	1	1	1	5	0	76.3587
531	39	25	52	77	0	1	1	1	1	9	3	76.6434
532	62	41	NA	NA	NA	1	0	0	1	7	4	75.9069
533	48	69	19	NA	0	1	1	1	1	11	4	76.7912
534	30	24	70	78	4	1	1	NA	NA	8	1	79.0801
535	55	37	NA	NA	2	1	1	1	1	11	3	75.258
536	109	78	258	115	3	1	0	0	0	8	1	74.8912
537	80	39	160	NA	NA	1	1	1	1	8	3	78.152
538	40	71	110	NA	2	1	1	1	1	11	5	78.694
539	126	NA	NA	108	2	1	1	1	1	7	2	75.5948
540	54	61	103	NA	NA	1	1	1	NA	14	3	78.9733
541	NA	51	67	NA	0	1	NA	1	1	6	0	74.4339
542	NA	56	75	153	2	1	0	1	NA	12	1	75.5127
543	108	57	188	113	0	1	0	1	1	11	0	76.4873
544	NA	75	NA	NA	0	1	0	1	1	5	4	75.0527
545	44	62	105	116	NA	1	0	1	1	12	1	77.4921
546	27	55	NA	NA	1	1	1	1	1	10	1	74.7488
547	99	100	158	NA	3	1	1	1	1	11	3	76.5065
548	NA	26	NA	91	NA	1	1	1	1	9	1	79.1403
549	55	39	105	123	3	1	0	0	0	12	0	78.7461
550	31	52	89	81	3	1	1	1	1	13	3	78.1875
551	51	46	119	NA	NA	1	1	1	1	10	1	76.104
552	58	38	117	NA	3	1	1	1	1	10	4	75.373
553	30	60	150	NA	0	1	0	0	0	7	4	75.0992
554	105	51	135	118	0	1	1	1	0	9	3	75.1732
555	75	171	155	NA	0	1	0	1	1	5	6	76.2327
556	40	36	75	NA	NA	1	1	1	1	7	2	77.5195
557	45	49	101	NA	NA	1	0	1	1	10	5	75.551
558	55	69	134	155	0	1	1	1	1	7	2	76.4517
559	50	30	NA	77	1	1	0	1	1	11	3	76.8104
560	NA	32	270	NA	NA	1	0	NA	NA	10	2	76.3915
561	60	47	110	93	NA	1	0	1	1	7	3	77.7248
562	NA	74	NA	NA	0	1	1	1	1	9	1	75.8631
563	29	43	NA	NA	0	1	0	1	1	12	2	78.3053
564	40	59	165	105	NA	1	1	1	1	11	2	77.9192
565	47	61	NA	NA	0	1	1	1	1	11	0	75.1595
566	65	52	130	NA	2	1	0	1	0	14	2	75.1677
567	51	46	NA	NA	NA	1	1	1	1	11	1	76.4791
568	46	54	129	NA	2	1	1	1	1	11	0	75.5948
569	34	32	153	144	NA	1	0	0	NA	11	2	78.5599
570	NA	73	70	76	2	1	1	1	1	11	2	77.462
571	NA	73	107	NA	NA	1	1	0	1	10	1	75.9233
572	35	52	48	56	3	1	1	1	1	10	2	76.8624
573	85	60	114	149	2	1	1	1	1	8	3	77.9357
574	56	39	115	NA	2	1	1	1	1	15	2	76.95
575	42	38	NA	110	3	1	1	1	1	12	0	77.8836
576	65	50	103	92	0	1	1	1	1	16	2	76.8652
577	49	50	124	179	1	1	1	1	1	11	1	78.1766
578	63	12	160	159	NA	1	0	1	1	8	7	78.6858
579	32	43	98	NA	NA	1	0	1	NA	8	2	78.2779
580	NA	74	NA	132	0	1	0	0	0	7	2	76.1725
581	60	58	113	109	NA	1	1	1	1	9	2	79.5702
582	66	149	220	NA	0	1	1	1	1	7	0	79.6386
583	28	NA	68	97	NA	1	0	1	1	8	2	76.6133
584	39	41	87	92	NA	1	0	1	1	3	0	79.1047
585	50	45	137	119	2	1	1	1	1	9	0	76.3121
586	43	63	156	163	2	1	0	1	1	9	1	75.7947
587	29	54	91	117	2	1	1	1	1	11	0	78.0999
588	63	16	73	105	0	1	0	1	1	10	3	77.3279
589	47	52	105	81	3	1	0	1	1	11	3	77.3251
590	57	92	145	205	NA	1	1	NA	NA	3	3	80.1068
591	48	102	119	243	1	1	0	0	0	3	5	79.2964
592	38	37	76	NA	NA	1	0	1	1	10	1	80.898
593	69	86	183	NA	2	1	0	1	1	7	2	77.4538
594	37	68	98	NA	NA	1	NA	1	1	7	3	79.2416
595	NA	56	63	NA	NA	1	1	1	1	12	1	79.7043
596	NA	42	150	NA	0	1	1	1	NA	11	1	80.9062
597	95	100	135	NA	0	1	0	1	1	13	2	79.7892
598	102	99	155	213	NA	1	0	0	0	8	2	76.9309
599	45	53	117	NA	3	0	1	1	1	7	1	77.128
600	NA	52	NA	86	1	0	1	1	1	9	1	79.05
601	150	43	NA	NA	3	0	0	0	0	8	0	75.5373
602	NA	90	121	171	0	0	1	0	0	13	4	76.46
603	NA	36	76	NA	0	0	1	1	1	8	1	77.2594
604	NA	41	93	77	2	0	1	0	0	10	2	75.2225
605	63	44	NA	107	3	0	1	1	1	6	1	76.8131
606	NA	76	93	114	4	0	0	1	1	14	0	76.052
607	58	68	168	NA	4	0	1	1	1	11	1	78.9131
608	NA	68	198	NA	3	0	1	1	1	10	4	76.1999
609	NA	52	90	180	4	0	1	1	1	7	1	76.6817
610	48	104	NA	NA	NA	0	0	0	1	8	4	76.063
611	NA	47	137	144	3	0	1	1	1	7	0	77.4292
612	NA	59	NA	110	NA	0	0	0	1	9	0	77.848
613	NA	55	108	127	2	0	1	1	1	8	2	78.4038
614	42	80	NA	158	NA	0	0	0	1	9	1	78.4449
615	68	64	233	189	NA	0	1	1	1	8	3	78.1903
616	36	57	55	64	1	0	0	0	0	10	2	78.5873
617	61	71	101	143	0	0	0	0	0	8	3	77.7467
618	NA	95	NA	NA	NA	0	1	1	1	11	2	79.2717
619	60	66	NA	NA	3	0	1	1	1	10	2	78.7105
620	62	73	207	143	0	0	0	0	0	10	1	77.3963
621	65	122	NA	NA	NA	0	0	0	0	11	3	77.6153
622	30	32	NA	NA	2	0	0	0	1	13	0	77.8426
623	61	53	150	NA	3	0	0	1	1	12	3	78.9788
624	21	52	83	116	1	0	1	1	1	7	2	78.0671
625	63	96	189	119	3	0	1	1	1	14	4	74.9487
626	94	128	198	237	0	0	1	1	1	8	2	74.5791
627	70	66	170	126	3	0	1	1	1	5	15	77.2813
628	NA	69	NA	NA	0	0	0	0	0	10	2	74.7844
629	NA	62	92	NA	0	0	0	0	0	11	2	75.9918
630	43	35	73	94	4	0	1	1	1	12	6	78.6804
631	NA	38	126	NA	3	0	0	1	1	14	0	76.2738
632	55	80	87	NA	3	0	1	1	1	7	4	77.1006
633	90	102	210	270	NA	0	0	0	0	5	0	78.2149
634	NA	40	65	NA	3	0	1	1	1	12	0	77.5441
635	NA	71	125	NA	NA	0	1	1	1	6	2	79.0335
636	NA	98	114	164	2	0	0	0	1	9	4	79.2279
637	28	59	120	82	2	0	1	NA	1	6	2	75.9343
638	75	134	180	NA	NA	0	0	0	0	5	1	79.3566
639	36	65	140	NA	3	0	1	1	NA	12	0	75.7782
640	NA	59	NA	NA	NA	0	0	1	1	13	2	67.6715
641	NA	NA	72	100	3	0	1	1	1	8	3	76.0301
642	62	78	172	204	2	0	0	1	1	11	3	75.603
643	60	82	112	84	3	0	NA	1	1	9	3	79.2115
644	33	59	104	NA	NA	0	0	0	1	9	3	77.7988
645	NA	47	66	NA	3	0	0	0	1	14	3	75.1047
646	39	45	86	106	3	0	1	1	1	9	1	74.5626
647	NA	68	98	214	2	0	1	0	NA	13	4	78.757
648	82	NA	117	150	2	0	1	1	1	12	0	76.5339
649	37	55	100	NA	2	0	0	0	1	13	1	77.6591
650	65	68	146	NA	0	0	0	1	1	10	3	76.46
651	49	64	88	151	0	0	1	1	1	11	2	75.2936
652	40	52	154	NA	2	0	1	0	1	13	3	78.8446
653	34	75	NA	NA	0	0	0	1	1	11	4	78.538
654	66	63	139	122	3	0	0	0	1	12	3	79.4771
655	NA	71	115	NA	3	0	1	1	1	8	0	75.5291
656	NA	29	70	NA	2	0	0	0	1	4	1	74.8392
657	56	67	NA	NA	0	0	0	0	1	14	0	75.102
658	113	91	197	NA	2	0	1	0	1	9	2	78.4778
659	55	23	123	NA	3	0	1	0	1	14	3	76.0794
660	37	54	163	NA	0	0	1	1	1	8	1	76.2355
661	33	36	91	93	3	0	1	1	1	15	0	78.13
662	52	42	108	NA	2	0	0	0	1	8	1	79.5866
663	NA	40	101	80	3	0	1	1	1	12	0	76.7036
664	61	67	118	138	4	0	0	0	1	7	1	77.755
665	72	35	169	NA	1	0	0	0	1	12	3	74.8884
666	46	60	162	NA	0	0	0	0	0	10	0	76.6708
667	43	63	NA	NA	0	0	0	0	1	8	2	75.5483
668	33	32	64	99	0	0	0	0	0	8	4	77.7029
669	34	110	214	NA	NA	0	0	0	1	6	4	77.3306
670	45	50	75	88	NA	0	0	1	1	6	1	76.2875
671	NA	75	NA	NA	0	0	0	0	1	10	4	79.2088
672	42	126	113	110	0	0	1	1	1	7	1	76.9802
673	43	66	90	NA	3	0	1	1	1	6	3	78.475
674	50	57	98	147	NA	0	0	0	0	8	4	78.6229
675	59	58	119	NA	2	0	1	1	1	12	1	79.5838
676	50	56	90	92	3	0	0	1	1	9	0	77.911
677	34	NA	68	171	3	0	0	1	1	11	1	75.3648
678	36	66	90	133	NA	0	0	1	1	11	2	77.8672
679	74	49	138	NA	0	0	0	0	0	10	0	78.5599
680	52	135	157	NA	NA	0	0	0	0	13	2	75.6523
681	31	48	115	163	1	0	1	1	1	11	3	76.1424
682	29	45	100	124	NA	0	0	0	1	7	1	74.601
683	62	50	156	121	3	0	1	1	1	10	5	78.3107
684	NA	56	90	NA	2	0	0	1	1	8	1	75.7153
685	NA	45	NA	43	3	0	0	1	1	13	3	79.269
686	35	38	105	NA	0	0	1	1	1	9	2	77.1253
687	NA	73	169	NA	NA	0	0	1	1	14	1	76.8569
688	77	64	149	133	0	0	0	0	1	10	3	77.9001
689	NA	12	97	NA	3	0	1	1	1	11	3	77.065
690	NA	39	NA	91	0	0	0	0	0	7	0	75.2526
691	NA	54	84	NA	3	0	0	0	0	10	6	75.6934
692	56	61	177	NA	2	0	0	1	1	7	4	75.6687
693	56	49	117	83	NA	0	0	0	1	10	4	77.588
694	NA	42	NA	25	2	0	1	1	1	9	5	78.0643
695	NA	49	NA	NA	NA	0	1	1	1	7	2	76.9774
696	53	52	113	NA	3	0	1	1	1	9	1	77.7933
697	117	48	271	NA	1	0	0	1	1	9	3	79.8576
698	NA	126	NA	NA	3	0	0	1	1	6	1	76.4901
699	40	41	88	94	0	0	0	1	1	9	1	78.6612
700	20	48	82	110	2	0	1	1	1	11	2	77.2539
701	91	65	NA	NA	0	0	0	0	0	7	2	78.4914
702	52	61	142	NA	0	0	1	0	1	15	2	79.8576
703	47	49	83	NA	3	0	1	1	1	11	1	76.7365
704	82	45	NA	NA	0	1	0	0	0	8	3	80.1123
705	52	NA	200	100	0	1	0	1	1	3	3	81.8426
706	NA	54	NA	106	3	1	0	1	1	8	2	82.1136
707	NA	80	154	NA	NA	1	1	1	1	9	2	82.3053
708	NA	61	NA	NA	3	1	0	1	1	8	2	80.9199
709	107	121	NA	NA	1	1	1	1	NA	7	2	81.2293
710	NA	54	135	NA	0	1	0	0	0	4	5	83.2991
711	43	72	146	57	0	1	1	1	NA	7	2	80.6379
712	50	77	NA	209	0	1	1	1	NA	9	1	81.7276
713	63	84	130	138	0	1	0	1	NA	7	4	81.2512
714	51	61	87	NA	3	1	1	1	1	8	2	79.4114
715	56	70	NA	NA	1	1	0	0	1	11	4	82.4011
716	NA	NA	216	131	0	1	0	0	1	10	4	81.9658
717	65	42	155	NA	0	1	1	1	1	9	2	82.5955
718	57	82	134	NA	0	1	1	1	NA	13	3	80.8104
719	75	80	NA	NA	0	1	0	0	0	10	3	81.2183
720	90	40	125	NA	0	1	1	1	NA	7	1	81.7495
721	45	67	72	107	0	1	0	1	1	12	2	81.1006
722	29	46	91	NA	2	1	1	1	NA	11	1	83.7837
723	37	73	101	NA	0	1	1	1	NA	6	2	83.4908
724	NA	42	87	NA	0	1	1	1	1	11	5	80.2902
725	39	41	109	NA	1	1	0	1	1	7	3	80.5859
726	31	53	124	NA	0	1	0	1	1	10	6	83.2991
727	38	85	57	113	3	1	1	1	1	7	1	84.0958
728	37	42	NA	75	0	1	0	1	1	10	1	79.822
729	37	27	91	100	2	1	1	0	NA	8	0	83.3895
730	49	42	NA	154	0	1	0	1	1	6	3	83.7919
731	54	63	103	NA	1	1	0	0	0	12	2	80.23
732	NA	47	110	NA	0	1	1	1	1	9	2	82.4586
733	75	51	70	NA	0	1	1	1	1	9	2	80.1123
734	120	69	174	NA	NA	1	1	0	1	9	2	80.2738
735	NA	79	130	149	0	1	0	0	0	9	1	80.0657
736	35	56	NA	NA	NA	1	0	0	1	10	1	83.7262
737	33	50	68	NA	0	1	0	1	1	11	2	79.989
738	56	55	184	NA	0	1	0	0	0	4	4	82.2615
739	55	64	155	NA	0	1	0	1	1	10	2	83.0171
740	75	NA	109	249	NA	1	1	NA	NA	10	5	82.5544
741	25	48	72	177	2	1	1	1	1	10	3	81.6591
742	62	NA	125	106	0	1	1	1	1	7	3	81.1225
743	29	56	77	175	NA	1	0	0	NA	7	1	80.9446
744	44	96	154	NA	0	1	0	1	NA	7	4	81.4401
745	120	135	NA	NA	0	1	0	1	1	3	3	81.6181
746	70	52	158	NA	0	1	1	1	1	13	4	82.9706
747	46	58	NA	NA	NA	1	0	1	NA	13	0	81.4346
748	90	71	NA	80	2	1	1	1	1	10	4	85.0185
749	NA	17	NA	NA	0	1	1	1	1	5	1	84.8953
750	36	12	84	13	0	1	1	1	1	9	0	84.3943
751	66	11	73	144	3	1	1	1	1	10	1	81.4675
752	62	108	128	NA	NA	1	0	0	NA	10	1	80.4572
753	36	57	107	NA	NA	1	0	1	NA	6	3	83.2142
754	70	80	198	96	0	1	0	0	0	7	1	83.1814
755	NA	64	NA	NA	1	1	1	1	0	10	1	81.3333
756	NA	91	154	NA	0	1	1	1	NA	9	2	82.3244
757	47	10	124	NA	NA	1	0	1	1	8	1	82.5407
758	157	55	NA	162	NA	1	0	0	0	8	1	85.306
759	78	55	NA	NA	NA	1	0	1	1	5	0	84.5749
760	78	41	178	99	3	1	1	1	NA	8	2	84.4162
761	42	NA	134	15	NA	1	1	1	1	9	1	83.2909
762	66	83	186	276	NA	1	NA	1	1	12	5	82.4066
763	75	56	NA	NA	0	1	0	0	NA	7	2	83.5647
764	80	139	123	261	3	1	1	1	1	10	3	82.2724
765	61	83	239	NA	0	1	0	0	0	3	4	82.6092
766	44	47	113	NA	0	1	0	1	1	9	1	85.3005
767	106	75	190	133	3	0	1	1	NA	13	2	80.3368
768	60	74	85	NA	2	0	1	1	1	12	4	83.2663
769	134	109	NA	NA	NA	0	0	0	1	5	4	82.8446
770	NA	43	NA	NA	2	0	1	1	1	7	1	83.3128
771	41	NA	100	99	0	0	1	0	0	13	2	81.1499
772	NA	28	NA	NA	3	0	1	1	1	6	3	80.7337
773	54	80	142	NA	2	0	1	1	1	9	2	81.9959
774	138	118	NA	NA	NA	0	0	0	1	7	1	82.7187
775	46	57	76	NA	0	0	1	0	1	3	3	81.2375
776	100	129	NA	NA	NA	0	0	1	1	7	5	81.9439
777	48	50	NA	NA	0	0	0	0	1	13	2	83.3402
778	102	82	164	NA	0	0	1	0	0	4	3	81.1006
779	39	74	138	211	2	0	1	1	1	5	1	82.9268
780	44	43	126	NA	3	0	1	1	1	10	1	81.5086
781	NA	61	NA	NA	1	0	0	0	0	10	1	83.3238
782	NA	30	105	NA	NA	0	0	0	1	12	0	83.3621
783	NA	46	NA	101	2	0	1	0	1	9	2	80.7337
784	NA	48	NA	NA	0	0	0	1	1	12	3	80.011
785	115	67	NA	NA	0	0	1	1	1	12	4	80.2574
786	138	180	NA	NA	0	0	0	0	0	5	3	82.5654
787	66	42	130	48	0	0	0	0	1	12	0	82.4613
788	NA	73	NA	NA	0	0	1	1	1	14	0	82.5243
789	60	78	235	NA	0	0	0	0	1	10	0	81.2457
790	82	171	134	NA	0	0	1	1	1	7	2	80.4627
791	48	62	70	NA	2	0	0	0	0	8	1	80.4517
792	NA	64	NA	NA	0	0	0	1	1	9	0	79.603
793	72	82	NA	NA	3	0	1	1	1	4	0	83.1102
794	43	42	114	NA	3	0	1	0	1	14	0	83.3292
795	45	54	129	167	1	0	0	0	0	12	4	80.1807
796	50	62	125	NA	2	0	1	0	1	15	2	82.141
797	48	62	78	98	2	0	1	1	1	13	3	80.7118
798	37	53	89	NA	0	0	1	1	1	5	3	82.1958
799	49	42	214	NA	0	0	0	1	1	13	1	79.6824
800	NA	67	205	NA	0	0	0	1	1	10	1	81.5086
801	48	53	109	NA	0	0	1	1	1	8	2	80.8706
802	42	58	112	177	0	0	1	0	1	13	4	84.4764
803	50	141	NA	NA	0	0	1	1	1	6	8	82.1027
804	84	56	112	NA	4	0	1	1	1	11	3	83.4579
805	88	65	147	NA	NA	0	1	1	1	13	1	84.5421
806	NA	52	NA	NA	2	0	0	1	1	10	1	80.6407
807	NA	26	NA	NA	2	0	1	0	1	9	0	79.5072
808	75	73	NA	NA	0	0	1	0	1	8	1	80.3806
809	39	48	122	135	NA	0	0	0	1	10	2	79.4497
810	74	64	162	NA	2	0	1	0	1	11	0	82.8912
811	57	33	103	NA	0	0	1	1	1	10	2	83.6797
812	68	64	133	151	2	0	1	0	1	12	2	82.2642
813	NA	69	223	NA	3	0	1	1	1	8	2	83.2635
814	50	66	105	95	3	0	1	0	1	14	5	80.8186
815	80	71	140	149	2	0	1	1	1	13	1	80.4435
816	NA	38	99	74	3	0	1	1	1	11	1	81.0541
817	60	81	213	NA	2	0	1	1	1	9	3	81.2868
818	48	49	242	NA	0	0	1	1	1	8	1	81.4045
819	34	74	85	NA	NA	0	0	0	0	8	0	82.1958
820	39	35	160	165	0	0	1	0	1	11	3	82.371
821	60	10	132	16	2	0	1	1	1	8	3	82.5298
822	39	67	85	NA	3	0	1	1	1	11	4	81.0979
823	49	59	194	NA	NA	0	0	1	1	10	4	80.8022
824	44	46	120	NA	3	0	1	1	1	8	1	81.2539
825	44	42	167	NA	0	0	0	1	1	12	2	81.2183
826	50	55	129	177	0	0	1	1	1	14	0	80.5065
827	44	48	177	90	3	0	1	1	1	10	3	83.0746
828	50	64	NA	NA	2	0	1	1	1	7	1	83.4606
829	40	38	NA	NA	NA	0	1	1	1	4	6	80.5859
830	36	NA	NA	122	0	0	0	1	1	8	0	80.4819
831	48	63	NA	NA	NA	1	0	0	NA	5	2	86.078
832	80	NA	NA	152	0	1	1	0	1	4	5	87.6057
833	33	50	100	NA	NA	1	0	0	1	9	3	85.3415
834	NA	74	NA	NA	NA	1	1	1	1	6	4	89.5058
835	NA	58	150	NA	0	1	1	1	1	7	1	85.0376
836	54	80	120	NA	NA	1	0	1	1	9	1	86.872
837	79	95	NA	NA	NA	1	0	1	1	3	1	86.0616
838	96	NA	162	234	0	1	0	1	1	4	6	88.9391
839	NA	73	151	NA	0	1	1	1	1	5	2	87.6934
840	NA	53	140	151	0	1	0	0	0	9	4	84.6051
841	53	51	NA	NA	2	1	0	1	1	13	1	85.4292
842	NA	NA	90	138	2	1	1	0	0	12	2	87.6468
843	45	57	NA	163	1	1	1	1	1	5	2	85.0678
844	97	99	114	NA	3	1	1	1	1	12	2	87.5017
845	NA	69	187	NA	NA	1	1	1	NA	11	1	86.8556
846	NA	62	144	66	NA	1	0	NA	NA	7	2	87.5236
847	99	73	277	208	0	1	1	1	1	9	1	88.9802
848	61	79	124	180	2	1	1	1	NA	11	1	87.6167
849	75	54	75	NA	3	1	1	1	1	11	1	89.87
850	80	39	105	NA	0	1	0	1	1	5	0	86.5599
851	70	53	NA	145	0	0	0	0	0	7	2	86.6393
852	40	NA	NA	143	3	0	1	0	1	5	2	87.8193
853	NA	73	NA	NA	NA	0	0	0	1	4	3	85.7029
854	107	116	165	NA	3	0	1	1	1	10	2	85.4182
855	75	130	NA	NA	4	0	0	0	0	6	5	88.2984
856	48	51	91	NA	4	0	0	0	1	2	2	85.3799
857	NA	NA	NA	107	3	0	1	1	1	9	2	87.1239
858	NA	100	195	223	0	0	1	1	1	4	5	86.0424
859	63	56	95	NA	3	0	1	0	0	NA	2	87.7344
860	42	83	NA	NA	0	0	0	0	1	8	3	85.5633
861	35	95	132	NA	0	0	0	0	0	4	0	84.7611
862	63	93	64	NA	3	0	1	1	1	10	2	84.564
863	NA	88	104	NA	NA	0	1	1	1	6	2	86.1602
864	NA	107	NA	NA	1	0	0	1	1	8	1	86.4257
865	NA	51	90	NA	NA	0	0	0	1	9	1	85.3388
866	135	112	NA	NA	2	0	1	0	1	11	1	87.3484
867	97	107	160	NA	0	0	1	1	1	8	2	85.117
868	110	179	NA	NA	3	0	1	1	1	2	4	73.1472
869	NA	55	90	105	0	0	0	0	0	9	1	86.1109
870	41	46	92	NA	3	0	1	1	1	8	7	87.0527
871	65	124	172	NA	0	0	1	0	1	14	2	88.2136
872	54	73	90	NA	0	0	1	1	1	12	1	84.9199
873	84	168	192	NA	0	0	0	0	0	6	2	88.0849
874	38	53	91	NA	4	0	1	1	1	7	3	87.9754
875	45	39	109	NA	3	0	1	0	1	6	0	87.9863
876	56	44	NA	145	NA	0	0	0	0	7	0	88.3614
877	NA	77	138	NA	0	0	1	1	1	13	2	87.0801
878	NA	32	70	68	3	0	1	1	1	10	4	86.2669
879	54	42	90	NA	2	0	1	1	1	10	4	86.8912
880	78	51	NA	NA	NA	0	0	0	1	7	0	89.5688
881	57	64	NA	139	1	0	0	0	0	10	1	85.974
882	55	75	171	201	2	0	0	1	1	6	3	86.6448
883	59	69	NA	NA	2	0	0	0	1	8	3	88.063
884	37	60	NA	NA	NA	0	1	0	1	11	0	86.3874
885	75	146	226	274	NA	0	0	0	1	6	0	88.8679
886	81	44	NA	NA	0	1	1	1	1	5	3	93.1828
887	32	43	105	NA	2	1	NA	1	1	7	7	91.3511
888	75	88	240	NA	2	0	1	1	1	3	0	96.5147
889	56	74	NA	220	0	0	1	1	1	6	7	90.5927
890	NA	172	144	NA	0	0	1	1	1	8	1	91.1759
891	NA	143	NA	NA	0	0	1	1	1	6	3	89.5277
892	81	74	143	146	2	0	1	1	1	12	1	91.6359
893	97	61	133	229	0	0	0	0	1	5	2	93.6372
894	53	103	NA	155	0	0	1	1	1	8	1	94.4723
895	59	80	136	NA	NA	0	0	0	0	6	4	92.4216
896	84	73	180	198	NA	0	1	1	1	6	3	92.178
897	50	62	138	NA	NA	0	1	1	1	4	4	91.9918
